# Supplementary material for: Phase-Controllable Chemical Vapor Deposition Synthesis of Atomically Thin MoTe2
Source: Nanomaterials (Basel). 2022 Nov 23;12(23):4133. doi: 10.3390/nano12234133 (PMC9737202; doi:10.3390/nano12234133)
Supplement: Supplementary file 1 [file nanomaterials-12-04133-s001.zip]

Archive with 1 entries (1 files):
- nanomaterials-2038329-supplementary.pdf
